# Supplementary material for: Microbial diversity across tea varieties and ecological niches: correlating tea polyphenol contents with stress resistance
Source: Front Microbiol. 2024 Aug 26;15:1439630. doi: 10.3389/fmicb.2024.1439630 (PMC11381266; doi:10.3389/fmicb.2024.1439630)
Supplement: Supplementary file 1 [file Data_Sheet_1.zip]

Archive with 9 entries (9 files):
- Supplyment figure .docx
- Table S1.xlsx
- Table S2.xlsx
- Table S3.xlsx
- Table S4.xlsx
- Table S5.xlsx
- Table S6.xlsx
- Table S7.xlsx
- Table S8.docx
