# Supplementary material for: Microbial diversity across tea varieties and ecological niches: correlating tea polyphenol contents with stress resistance
Source: Front Microbiol. 2024 Aug 26;15:1439630. doi: 10.3389/fmicb.2024.1439630 (PMC11381266; doi:10.3389/fmicb.2024.1439630)
Supplement: Supplementary file 1 [file Data_Sheet_1.zip › Table S1.xlsx]

## Sheet: Sheet1
	tea polyphenol(%)
ZYQ	23.3	21.5	22.5
HJC	18	17.3	17.4
JX	17.9	18.3	19.1
AJBC	17.7	17.7	18.5
