# Supplementary material for: Microbial diversity across tea varieties and ecological niches: correlating tea polyphenol contents with stress resistance
Source: Front Microbiol. 2024 Aug 26;15:1439630. doi: 10.3389/fmicb.2024.1439630 (PMC11381266; doi:10.3389/fmicb.2024.1439630)
Supplement: Supplementary file 1 [file Data_Sheet_1.zip › Table S2.xlsx]

## Sheet: Sheet1
varieties	edges		connectance	average degree
ZYQ	positive	1741	0.435	48.25
	negative	961
JX	positive	1453	0.29	33
	negative	445
AJBC	positive	2070	0.157	25.44
	negative	4
HJC	positive	1983	0.157	25.24
	negative	0
