# Supplementary material for: Microbial diversity across tea varieties and ecological niches: correlating tea polyphenol contents with stress resistance
Source: Front Microbiol. 2024 Aug 26;15:1439630. doi: 10.3389/fmicb.2024.1439630 (PMC11381266; doi:10.3389/fmicb.2024.1439630)
Supplement: Supplementary file 1 [file Data_Sheet_1.zip › Table S3.xlsx]

## Sheet: Sheet1
varieties	edges		connectance	average degree
ZYQ	positive	406	0.114	9.69
	negative	11
JX	positive	236	0.089	6.46
	negative	0
AJBC	positive	614	0.152	12.96
	negative	2
HJC	positive	370	0.105	8.8
	negative	4
