# Supplementary material for: Microbial diversity across tea varieties and ecological niches: correlating tea polyphenol contents with stress resistance
Source: Front Microbiol. 2024 Aug 26;15:1439630. doi: 10.3389/fmicb.2024.1439630 (PMC11381266; doi:10.3389/fmicb.2024.1439630)
Supplement: Supplementary file 1 [file Data_Sheet_1.zip › Table S4.xlsx]

## Sheet: Sheet1
ZYQ			AJBC			JX			HJC
name	degree	module	name	degree	module	name	degree	module	genuses	degree	module
1174_901_12	34	M2	1921_3	37	M2	ASF356	51	M1	Achromobacter	15	M2
1921_3	69	M1	Achromobacter	18	M1	Achromobacter	9	M2	Acidaminococcus	40	M1
1959_1	69	M1	Acidaminococcus	39	M2	Acidaminococcus	55	M1	Acidothermus	29	M1
Acidaminococcus	70	M1	Acidothermus	39	M2	Acidothermus	31	M1	Acinetobacter	20	M2
Acidiphilium	21	M2	Acinetobacter	18	M1	Acinetobacter	57	M2	Agaribacterium	17	M3
Acidothermus	74	M1	Actinoplanes	39	M2	Aerococcus	10	M2	Agathobacter	13	M2
Acidovorax	6	M2	Agaribacterium	17	M3	Alistipes	29	M2	Alistipes	21	M2
Actinoplanes	69	M1	Agathobacter	19	M1	Alloprevotella	20	M3	Anaerostipes	9	M3
Agaribacterium	16	M3	Alistipes	24	M1	Allorhizobium_Neorhizobium_Pararhizobium_Rhizobium	22	M3	Antarcticibacterium	21	M4
Ahniella	16	M3	Alloprevotella	18	M1	Aquicella	51	M1	Aquicella	43	M1
Alistipes	14	M1	Alterococcus	6	M4	Arenicella	58	M1	Arenibacter	15	M2
Allorhizobium_Neorhizobium_Pararhizobium_Rhizobium	21	M2	Anaerostipes	18	M3	Arenimonas	51	M1	Arenicella	40	M1
Amnibacterium	3	M2	Aquicella	39	M2	B276_D12	51	M1	Arenimonas	37	M1
Anaeromyxobacter	64	M1	Arenibacter	13	M1	Bacillus	24	M2	Bacteriovorax	21	M4
Anaerostipes	16	M3	Arenicella	39	M2	Bacteroides	32	M2	Bacteroides	22	M2
Antarcticibacterium	16	M3	B276_D12	39	M2	Balneola	59	M1	Bacteroidetes_bacterium_OLB9	5	M3
Aquicella	52	M1	Bacillus	2	M1	Bartonella	21	M1	Balneola	40	M1
Arenicella	73	M1	Bacteroides	25	M1	Bergeyella	3	M1	Bartonella	19	M4
Arenimonas	57	M1	Balneola	40	M2	Bilophila	17	M3	Blastomonas	15	M3
B276_D12	66	M1	Bartonella	13	M3	Blastomonas	50	M1	Blautia	17	M2
Bacillus	56	M1	Blastomonas	15	M3	Blautia	25	M3	Bombilactobacillus	19	M4
Bacteroides	66	M2	Blautia	23	M1	Brevundimonas	2	M1	Brachymonas	8	M3
Bacteroidetes_bacterium_OLB9	16	M3	Bradyrhizobium	10	M1	Bryobacter	19	M3	Brevundimonas	15	M1
Balneola	73	M1	Brevundimonas	32	M2	CL500_29_marine_group	47	M1	Brumimicrobium	11	M3
Blastomonas	72	M1	Brumimicrobium	11	M3	Candidatus_Portiera	18	M3	CL500_29_marine_group	37	M1
Brevundimonas	47	M1	Bryobacter	8	M1	Candidatus_Solibacter	19	M3	Camelimonas	20	M4
Burkholderia_Caballeronia_Paraburkholderia	15	M3	Burkholderia_Caballeronia_Paraburkholderia	21	M4	Candidatus_Thiobios	46	M1	Candidatus_Thiobios	20	M1
CL500_29_marine_group	34	M1	Butyrivibrio	20	M4	Capnocytophaga	2	M1	Cardiobacterium	36	M1
Candidatus_Solibacter	61	M1	CL500_29_marine_group	39	M2	Cardiobacterium	55	M1	Carnobacterium	21	M4
Chthoniobacter	72	M1	Candidatus_Solibacter	7	M1	Castellaniella	15	M3	Catenibacillus	29	M1
Chujaibacter	16	M3	Capnocytophaga	4	M2	Christensenellaceae_R_7_group	18	M3	Cetobacterium	22	M2
Coprobacter	68	M1	Carboxylicivirga	12	M3	Chryseobacterium	53	M2	Chitinibacter	21	M4
Cronobacter	75	M1	Carnobacterium	22	M4	Chthoniobacter	43	M1	Chitinophaga	7	M3
Crossiella	70	M1	Cellulophaga	12	M3	Cloacibacterium	12	M2	Christensenellaceae_R_7_group	12	M2
Cupriavidus	10	M1	Cetobacterium	13	M1	Clostridium_sensu_stricto_8	7	M2	Chryseobacterium	21	M2
Delftia	21	M2	Chishuiella	39	M2	Colidextribacter	13	M2	Chthoniobacter	43	M1
Dinghuibacter	12	M1	Chitinibacter	20	M4	Comamonas	18	M3	Cloacibacillus	14	M3
Dorea	16	M3	Christensenellaceae_R_7_group	12	M1	Cronobacter	56	M1	Clostridium_sensu_stricto_1	1	M5
Ellin6067	51	M1	Chryseobacterium	25	M1	Cupriavidus	41	M1	Clostridium_sensu_stricto_10	4	M3
Enterococcus	31	M2	Chthoniobacter	39	M2	Defluviitalea	6	M4	Clostridium_sensu_stricto_13	13	M3
Escherichia_Shigella	67	M1	Cloacibacterium	17	M1	Enhydrobacter	6	M2	Clostridium_sensu_stricto_3	20	M4
Fusobacterium	23	M2	Clostridium_sensu_stricto_1	16	M1	Erysipelatoclostridium	15	M2	Clostridium_sensu_stricto_4	8	M3
Glutamicibacter	72	M1	Clostridium_sensu_stricto_13	16	M3	Escherichia_Shigella	19	M3	Cohnella	11	M3
Halarcobacter	69	M1	Clostridium_sensu_stricto_4	15	M3	Faecalibacterium	53	M2	Coprococcus	29	M2
Hymenobacter	44	M2	Clostridium_sensu_stricto_8	17	M1	Filifactor	5	M4	Cronobacter	12	M4
Hyphomonas	64	M1	Cohnella	10	M3	Flavobacterium	45	M2	Cupriavidus	40	M1
Irregularibacter	16	M3	Colidextribacter	22	M1	Fusobacterium	9	M2	Enhydrobacter	18	M2
Kingella	1	M3	Coprobacter	39	M2	Gemmatirosa	61	M1	Enterovibrio	21	M4
LNR_A2_18	36	M1	Coprococcus	23	M1	Glutamicibacter	34	M1	Escherichia_Shigella	12	M2
Lachnospiraceae_NK4A136_group	17	M1	Cronobacter	21	M4	Gordonia	18	M3	Exiguobacterium	31	M1
Lachnospiraceae_UCG_003	58	M1	Cupriavidus	9	M2	Halarcobacter	58	M1	Faecalibacterium	15	M2
Larkinella	16	M3	DMER64	12	M3	Hyphomonas	57	M1	Fermentimonas	27	M2
Lautropia	16	M3	Dorea	19	M4	Lachnoanaerobaculum	8	M1	Ferruginibacter	22	M2
Leeia	69	M1	Edaphobaculum	14	M3	Lachnospira	48	M2	Flavisolibacter	28	M2
Lysobacter	73	M1	Edwardsiella	14	M3	Lachnospiraceae_FCS020_group	17	M1	Flavobacterium	27	M2
MM2	76	M1	Eikenella	16	M3	Lachnospiraceae_NK4A136_group	50	M1	Frisingicoccus	14	M3
MND1	40	M1	Enhydrobacter	4	M1	Leeia	59	M1	Fusicatenibacter	1	M5
Marinobacterium	61	M1	Enterovibrio	20	M3	Lentilactobacillus	6	M4	Fusobacterium	22	M2
Massilia	74	M2	Escherichia_Shigella	16	M1	Ligilactobacillus	58	M2	Gelidibacter	21	M4
Methylobacterium_Methylorubrum	67	M2	Faecalibacterium	22	M1	MM2	18	M4	Gemmatirosa	42	M1
Mucilaginibacter	21	M2	Fermentimonas	11	M1	Macellibacteroides	5	M4	Gluconobacter	16	M1
Nakamurella	22	M2	Flavisolibacter	13	M1	Methylocystis	18	M3	Glutamicibacter	40	M1
Nitrosomonas	70	M1	Flavobacterium	27	M1	Methylophilus	52	M2	Haliangium	4	M3
Nitrospira	61	M1	Frisingicoccus	14	M3	Methylotenera	9	M2	Halofilum	6	M3
Noviherbaspirillum	59	M2	Fusicatenibacter	15	M1	Oceanobacillus	59	M1	Halothiobacillus	11	M3
Novosphingobium	68	M2	Gemmatirosa	41	M2	Odoribacter	23	M1	Helicobacter	8	M3
Oceanobacillus	73	M1	Glutamicibacter	39	M2	Olivibacter	57	M1	Hyphomonas	43	M1
Odoribacter	75	M1	Haliangium	12	M3	Oribacterium	58	M1	Intestinibacter	8	M3
Olivibacter	75	M1	Helicobacter	14	M3	Oscillibacter	10	M2	Kingella	21	M4
Oribacterium	76	M1	Intestinibacter	12	M3	Oxalobacter	60	M1	LNR_A2_18	9	M3
Oxalobacter	62	M1	JTB255_marine_benthic_group	16	M3	Pacificibacter	47	M1	Lachnoanaerobaculum	19	M1
Pacificibacter	75	M1	Kineococcus	5	M2	Pantoea	18	M3	Lachnospira	11	M2
Parafilimonas	76	M1	Kingella	14	M3	Parabacteroides	61	M1	Lachnospiraceae_FCS020_group	42	M1
Peptostreptococcus	72	M2	LNR_A2_18	22	M4	Paracoccus	18	M3	Lachnospiraceae_NK4A136_group	11	M2
Planococcus	69	M1	Lachnospira	20	M1	Parafilimonas	54	M1	Lacticaseibacillus	23	M1
Ponticoccus	69	M1	Lachnospiraceae_NK4A136_group	13	M1	Parasutterella	36	M2	Ligilactobacillus	26	M2
Prevotellaceae_NK3B31_group	15	M3	Lactococcus	18	M1	Parvibaculum	13	M3	Lishizhenia	10	M3
Prevotellaceae_UCG_001	16	M3	Lentilactobacillus	6	M2	Planococcus	33	M1	Luteimonas	13	M2
Propionimicrobium	8	M1	Leptotrichia	20	M4	Polaromonas	35	M1	MM2	38	M1
Pseudoduganella	74	M1	Ligilactobacillus	24	M1	Ponticoccus	35	M1	Marivivens	8	M3
Pseudomonas	61	M1	Litorilinea	38	M2	Procabacter	7	M4	Mesotoga	13	M3
Pygmaiobacter	75	M1	Luteimonas	14	M1	Propionimicrobium	6	M4	Methylotenera	22	M2
RB41	50	M1	Lysobacter	3	M1	Pseudoduganella	36	M1	Microvirga	14	M3
RBG_16_49_21	63	M1	MM2	14	M4	Pseudomonas	13	M2	Moheibacter	25	M2
Rhizobiales_bacterium_GB6	76	M1	Marivivens	16	M3	Psychrobacter	9	M2	NK4A214_group	11	M2
Rhodobacter	63	M1	Marmoricola	19	M4	Pygmaiobacter	54	M1	OM43_clade	31	M1
Rhodobium	68	M1	Methylobacillus	20	M4	RB41	9	M1	Oceanivirga	10	M3
Rhodovastum	66	M1	Methylobacterium_Methylorubrum	6	M1	RBG_16_49_21	4	M1	Oceanobacillus	37	M1
Rickettsiella	48	M1	Methylocystis	6	M1	Rhizobiales_bacterium_GB6	59	M1	Odoribacter	16	M2
Rikenella	16	M3	Methylophilus	17	M1	Rhodanobacter	18	M3	Olivibacter	36	M1
Rikenellaceae_RC9_gut_group	33	M2	Methylotenera	23	M1	Rhodobium	7	M1	Oribacterium	37	M1
Roseomonas	72	M2	Microvirga	4	M3	Rhodoferax	48	M1	Oxalobacter	43	M1
Rothia	54	M2	Muribaculum	20	M4	Rhodovastum	31	M4	PMMR1	23	M1
SM23_31	69	M1	Neptunomonas	19	M4	Rickettsiella	50	M1	Pacificibacter	41	M1
Saccharomonospora	16	M3	Nitrospira	6	M1	Roseburia	37	M2	Parabacteroides	22	M2
Selenomonas	16	M3	Oceanobacillus	39	M2	SM23_31	56	M1	Parafilimonas	39	M1
Sphingobium	39	M2	Odoribacter	36	M2	Sediminibacterium	11	M2	Paraglaciecola	10	M3
Sphingomonas	64	M2	Olivibacter	40	M2	Sphingomonas	13	M2	Parasphingopyxis	11	M3
Spirosoma	21	M2	Oribacterium	40	M2	Staphylococcus	14	M2	Parvibium	42	M1
Staphylococcus	21	M2	Oxalobacter	33	M2	Stenotrophomonas	10	M2	Pedobacter	18	M2
Stenotrophomonas	65	M1	Pacificibacter	39	M2	Streptomyces	27	M1	Pedosphaera	21	M4
Streptococcus	6	M1	Parabacteroides	24	M1	Taeseokella	56	M1	Pelagibacterium	5	M3
Streptomyces	41	M1	Parafilimonas	38	M2	Thermomonas	18	M3	Planococcus	36	M1
Taeseokella	50	M1	Paraglaciecola	16	M3	Thermopetrobacter	5	M1	Polaromonas	15	M3
Thermostaphylospora	67	M1	Parasphingopyxis	13	M3	Thermostaphylospora	46	M1	Ponticoccus	42	M1
Thiothrix	76	M1	Parasutterella	21	M1	Thiothrix	60	M1	Prevotella_9	15	M2
Variovorax	14	M3	Pedosphaera	19	M3	Tuzzerella	12	M2	Prevotellaceae_NK3B31_group	13	M3
Vibrio	54	M1	Polaromonas	16	M3	UCG_009	33	M1	Propionimicrobium	2	M3
Vitellibacter	65	M1	Polynucleobacter	19	M4	Ulvibacter	13	M1	Proteiniphilum	22	M2
Xanthomonas	9	M2	Ponticoccus	42	M2	Vicingus	5	M1	Pseudoalteromonas	20	M4
YC_ZSS_LKJ147	69	M1	Prevotella_9	20	M1	YC_ZSS_LKJ147	55	M1	Pseudoduganella	34	M1
unclassified_ABY1	74	M1	Prevotellaceae_NK3B31_group	15	M3	[Eubacterium]_eligens_group	49	M2	Pseudomonas	29	M2
			Propionimicrobium	10	M1	[Eubacterium]_siraeum_group	7	M2	Pygmaiobacter	43	M1
			Pseudoalteromonas	22	M4	unclassified_ABY1	53	M1	Quadrisphaera	21	M4
			Pseudoduganella	39	M2	unclassified_Acidimicrobiaceae	44	M1	RBG_16_49_21	17	M1
			Pseudomonas	24	M1				Rhizobiales_bacterium_GB6	37	M1
			Pseudonocardia	17	M3				Rhodovastum	37	M1
			Pseudoxanthomonas	10	M3				Rickettsiella	9	M3
			Pygmaiobacter	39	M2				Rikenella	18	M4
			RB41	39	M2				Romboutsia	12	M2
			RBG_16_49_21	39	M2				Roseburia	14	M2
			Rhizobiales_bacterium_GB6	38	M2				Ruminococcus	19	M2
			Rhodanobacter	8	M1				Ruminofilibacter	19	M2
			Rhodobacter	38	M2				SM23_31	39	M1
			Rhodobium	39	M2				SWB02	21	M4
			Rhodovastum	36	M2				Salinimicrobium	5	M3
			Rickettsiella	13	M3				Segetibacter	20	M2
			Rikenella	11	M3				Sinomonas	17	M4
			Roseburia	27	M1				Solobacterium	7	M3
			Ruminococcus	23	M1				Sphingobium	9	M3
			SM23_31	35	M2				Sphingomonas	15	M2
			Saccharomonospora	37	M2				Staphylococcus	4	M2
			Salinimicrobium	11	M3				Stenotrophomonas	13	M2
			Sedimentitalea	21	M4				Streptococcus	15	M2
			Sediminibacterium	13	M1				Streptomyces	34	M1
			Sinomonas	21	M4				Subdoligranulum	12	M2
			Sphaerotilus	39	M2				Sulfitobacter	22	M4
			Sphingobium	17	M3				Sulfobacillus	30	M1
			Sphingomonas	19	M1				Taeseokella	23	M1
			Staphylococcus	15	M1				Terrimonas	22	M2
			Stenotrophomonas	19	M1				Thermopetrobacter	37	M1
			Streptococcus	13	M1				Thermostaphylospora	40	M1
			Subdoligranulum	12	M1				Thiothrix	42	M1
			Sulfitobacter	7	M3				Tyzzerella	11	M3
			Taeseokella	38	M2				UCG_002	16	M2
			Thioclava	21	M4				UCG_003	4	M3
			Thiothrix	39	M2				UCG_005	13	M2
			Tsukamurella	20	M4				UCG_009	40	M1
			Tyzzerella	13	M3				Ulvibacter	31	M1
			UCG_001	11	M3				Veillonella	10	M3
			UCG_002	19	M1				Vicingus	21	M4
			UCG_005	18	M1				Wolbachia	24	M2
			UTBCD1	39	M2				ZOR0006	20	M4
			Vicingus	22	M4				[Eubacterium]_eligens_group	25	M2
			Wolbachia	12	M1				[Ruminococcus]_torques_group	16	M2
			Xanthomonas	19	M1				unclassified_ABY1	32	M1
			YC_ZSS_LKJ147	39	M2				unclassified_Actinobacteria	22	M4
			ZOR0006	22	M4
			[Eubacterium]_eligens_group	25	M1
			[Eubacterium]_hallii_group	24	M1
			[Ruminococcus]_torques_group	26	M1
			unclassified_ABY1	39	M2
			unclassified_Actinobacteria	4	M3
