# Supplementary material for: Microbial diversity across tea varieties and ecological niches: correlating tea polyphenol contents with stress resistance
Source: Front Microbiol. 2024 Aug 26;15:1439630. doi: 10.3389/fmicb.2024.1439630 (PMC11381266; doi:10.3389/fmicb.2024.1439630)
Supplement: Supplementary file 1 [file Data_Sheet_1.zip › Table S5.xlsx]

## Sheet: Sheet1
ZYQ			AJBC			JX			HJC
name	degree	module	name	degree	module	name	degree	module	name	degree	module
Alatosessilispora	1	M9	Alternaria	14	M1	Acremonium	6	M4	Alatosessilispora	3	M5
Alternaria	10	M3	Amylostereum	24	M2	Alatosessilispora	1	M9	Alternaria	10	M1
Apiotrichum	9	M1	Arcopilus	5	M4	Alternaria	9	M1	Apiotrichum	5	M5
Arcopilus	4	M5	Arnium	24	M2	Arcopilus	1	M2	Arcopilus	2	M9
Aureobasidium	9	M2	Arthrobotrys	14	M1	Ascochyta	2	M6	Ascochyta	4	M5
Bambusicola	4	M6	Aspergillus	23	M2	Aureobasidium	1	M7	Aspergillus	5	M2
Bipolaris	1	M10	Aureobasidium	2	M3	Bionectria	6	M2	Aureobasidium	9	M2
Caecomyces	1	M10	Bambusicola	3	M3	Caecomyces	2	M9	Bambusicola	4	M6
Calyptella	4	M5	Beauveria	2	M4	Calcarisporiella	5	M5	Bullera	1	M9
Candida	10	M3	Bipolaris	4	M3	Calyptella	2	M2	Cadophora	5	M1
Cephaliophora	10	M3	Bullera	5	M3	Cercospora	7	M1	Caecomyces	4	M7
Cladosporium	9	M2	Caecomyces	3	M3	Cladosporium	5	M1	Calyptella	2	M8
Coniochaeta	11	M2	Calyptella	4	M4	Colletotrichum	8	M3	Cercospora	7	M4
Cortinarius	11	M1	Cercospora	3	M5	Corynespora	5	M5	Cladorrhinum	3	M5
Cyberlindnera	4	M6	Cladosporium	5	M5	Curvularia	6	M4	Cladosporium	7	M2
Dactylonectria	4	M1	Colletotrichum	4	M6	Cyphellophora	6	M4	Colletotrichum	10	M3
Derxomyces	1	M8	Coniochaeta	13	M1	Cystofilobasidium	1	M10	Curvularia	6	M1
Diaporthe	11	M2	Coniothyrium	14	M1	Derxomyces	1	M6	Dactylonectria	3	M7
Didymella	12	M1	Curvularia	13	M1	Diaporthe	8	M3	Derxomyces	5	M5
Dominikia	6	M5	Cutaneotrichosporon	24	M2	Diversispora	5	M2	Didymella	3	M2
Elsinoe	4	M6	Descolea	24	M2	Dominikia	3	M6	Dioszegia	10	M2
Entoloma	10	M1	Diversispora	3	M4	Enterocarpus	6	M1	Diversispora	3	M5
Exobasidium	1	M7	Dominikia	6	M4	Erythrobasidium	5	M5	Dominikia	2	M1
Filobasidium	6	M2	Echria	24	M2	Exserohilum	4	M8	Filobasidium	12	M3
Fusarium	5	M2	Elsinoe	2	M5	Fusarium	7	M1	Fusariella	4	M6
Geminibasidium	3	M4	Epicoccum	6	M6	Fusicolla	7	M1	Fusarium	8	M1
Gibellulopsis	5	M5	Exophiala	6	M6	Guignardia	6	M4	Gibellulopsis	9	M3
Guignardia	10	M2	Filobasidium	24	M2	Holtermanniella	1	M11	Guignardia	6	M4
Humicola	11	M2	Fomitiporella	1	M3	Kazachstania	5	M2	Hannaella	7	M2
Hygrocybe	8	M1	Fusariella	1	M3	Keissleriella	6	M2	Keissleriella	4	M8
Idriella	10	M3	Fusarium	2	M5	Knufia	7	M1	Knufia	12	M3
Iodophanus	13	M1	Guignardia	24	M2	Kotlabaea	5	M2	Kotlabaea	3	M8
Keissleriella	4	M6	Hansfordia	3	M7	Leptospora	2	M8	Lectera	7	M4
Lentinula	10	M3	Hexagonia	2	M3	Meyerozyma	2	M7	Leptospora	7	M2
Malassezia	4	M1	Humicola	14	M1	Microscypha	2	M6	Lophiotrema	3	M8
Metarhizium	12	M3	Kotlabaea	3	M3	Moesziomyces	1	M9	Meyerozyma	4	M8
Microscypha	6	M1	Leptospora	23	M2	Mortierella	9	M1	Microascus	6	M2
Millerozyma	1	M9	Lophiotrema	3	M3	Mrakia	11	M1	Microscypha	5	M1
Mortierella	14	M1	Meyerozyma	2	M3	Neodidymella	8	M3	Millerozyma	1	M9
Naganishia	11	M1	Microscypha	2	M7	Neosetophoma	8	M3	Moesziomyces	1	M11
Neocamarosporium	1	M7	Millerozyma	4	M3	Nigrospora	6	M4	Mortierella	7	M2
Nigrospora	6	M4	Monascus	24	M2	Occultifur	1	M11	Myriococcum	3	M5
Ophiobolopsis	7	M4	Mortierella	17	M1	Paraphaeosphaeria	8	M3	Neodevriesia	3	M1
Paraglomus	7	M4	Mrakia	9	M1	Parathyridaria	5	M5	Neodidymella	8	M4
Paraphoma	10	M3	Myriococcum	3	M7	Periconia	2	M8	Neosetophoma	10	M3
Parathyridaria	5	M4	Naganishia	14	M1	Pestalotiopsis	8	M3	Pallidocercospora	10	M4
Penicillium	11	M2	Nigrospora	23	M2	Phaeosphaeria	8	M3	Papiliotrema	11	M1
Peziza	10	M3	Papiliotrema	2	M5	Plectosphaerella	8	M3	Penicillium	12	M3
Preussia	7	M1	Parathyridaria	3	M4	Polyschema	1	M10	Peniophora	5	M1
Rhodotorula	7	M1	Penicillium	24	M1	Rhizoctonia	6	M4	Periconia	5	M1
Robillarda	7	M5	Periconia	6	M6	Rhizophagus	1	M12	Phaeosphaeria	6	M1
Saccharomyces	2	M1	Phaeosphaeria	8	M1	Scolecobasidium	2	M7	Phaeotremella	5	M1
Saitozyma	10	M1	Phialemonium	3	M4	Setophoma	6	M4	Phialemoniopsis	8	M1
Scolecobasidium	6	M5	Pilidium	1	M1	Subulicystidium	2	M6	Polyschema	6	M5
Selenophoma	6	M4	Pseudaleuria	24	M2	Tetrapyrgos	3	M7	Pseudopithomyces	5	M4
Setophoma	10	M3	Pseudopithomyces	5	M5	Thelebolus	5	M5	Pyrenochaetopsis	3	M7
Solicoccozyma	14	M1	Rachicladosporium	6	M6	Thermomyces	4	M1	Rhizophlyctis	5	M4
Sonoraphlyctis	5	M4	Saccharomyces	20	M2	unclassified_Ascomycota	8	M1	Rhizopus	11	M3
Subulicystidium	7	M1	Sarocladium	7	M1	unclassified_Basidiomycota	9	M1	Rhodotorula	7	M2
Talaromyces	11	M2	Schizothecium	24	M2	unclassified_Chaetothyriales	1	M5	Robillarda	4	M6
Tausonia	10	M1	Selenophoma	24	M2	unclassified_Cucurbitariaceae	8	M3	Saitozyma	6	M2
Thelebolus	7	M4	Setophoma	5	M6	unclassified_Fungi	8	M1	Scolecobasidium	1	M10
Thyrostroma	4	M5	Solicoccozyma	12	M1	unclassified_Lophiostomataceae	1	M12	Setophoma	8	M2
Vishniacozyma	5	M2	Staphylotrichum	24	M2	unclassified_Pleosporales	7	M1	Sphaerellopsis	4	M6
unclassified_Agaricales	8	M1	Strelitziana	5	M6	unclassified_Sordariomycetes	6	M1	Stagonosporopsis	12	M3
unclassified_Agaricomycetes	5	M1	Subulicystidium	4	M4	unclassified_Sporormiaceae	4	M2	Strelitziana	4	M1
unclassified_Ascomycota	12	M2	Tausonia	27	M1	unclassified_Stachybotryaceae	4	M5	Subulicystidium	1	M10
unclassified_Basidiomycota	12	M3	Tetrapyrgos	4	M3	unclassified_Teratosphaeriaceae	7	M1	Talaromyces	5	M2
unclassified_Chaetothyriales	1	M8	Teunomyces	25	M2	unclassified_Thelebolales	6	M2	Tetrapyrgos	1	M11
unclassified_Didymellaceae	5	M1	Thermomyces	24	M2	unidentified	3	M1	Teunomyces	7	M4
unclassified_Fungi	8	M1	Tilachlidium	24	M2				Thermomyces	8	M3
unclassified_Mortierellales	5	M1	Triangularia	14	M1				unclassified_Ascomycota	7	M1
unclassified_Nectriaceae	11	M2	Vanrija	4	M4				unclassified_Basidiomycota	7	M1
unclassified_Plectosphaerellaceae	10	M3	Wallemia	24	M2				unclassified_Chaetomiaceae	9	M3
unclassified_Pleosporales	11	M2	unclassified_Agaricales	24	M2				unclassified_Chaetothyriales	3	M7
unclassified_Sordariomycetes	12	M2	unclassified_Agaricomycetes	25	M2				unclassified_Fungi	8	M1
unclassified_Sporormiaceae	6	M5	unclassified_Ascomycota	5	M1				unclassified_Pleosporales	7	M2
unclassified_Thelephoraceae	4	M6	unclassified_Basidiomycota	3	M5				unclassified_Sordariomycetes	13	M3
unclassified_Tremellomycetes	2	M1	unclassified_Chaetomiaceae	2	M7				unclassified_Sporormiaceae	4	M7
unclassified_unidentified	18	M1	unclassified_Chaetothyriales	4	M3				unclassified_Thelephoraceae	4	M6
unidentified	11	M1	unclassified_Didymellaceae	14	M1				unclassified_unidentified	11	M3
			unclassified_Dothideomycetes	23	M2				unidentified	10	M2
			unclassified_Fungi	6	M5
			unclassified_Hypocreales	14	M1
			unclassified_Mycosphaerellaceae	2	M3
			unclassified_Phaeosphaeriaceae	14	M1
			unclassified_Pleosporales	13	M1
			unclassified_Sordariomycetes	17	M1
			unclassified_Sporormiaceae	5	M4
			unclassified_Thelebolales	2	M3
			unidentified	10	M1
