# Supplementary material for: Microbial diversity across tea varieties and ecological niches: correlating tea polyphenol contents with stress resistance
Source: Front Microbiol. 2024 Aug 26;15:1439630. doi: 10.3389/fmicb.2024.1439630 (PMC11381266; doi:10.3389/fmicb.2024.1439630)
Supplement: Supplementary file 1 [file Data_Sheet_1.zip › Table S6.xlsx]

## Sheet: Sheet1
guild	HJC	JX	ZYQ	AJBC
Undefined Saprotroph	0.184673	0.156652	0.340055	0.351372
Plant Pathogen	0.321726	0.507852	0.138428	0.275942
Animal Pathogen	0.0784385	0.055326	0.122143	0.011713
Plant Saprotroph	0.0972139	0.0744923	0.0841337	0.0765069
Fungal Parasite	0.0897909	0.0730968	0.0579995	0.0736977
Endophyte	0.0887925	0.0761122	0.0317639	0.0656388
Wood Saprotroph	0.0299293	0.0225526	0.0546348	0.0299481
Dung Saprotroph	0.0217003	0.00864999	0.0502271	0.0293934
Ectomycorrhizal	0.0014109	0	0.0322606	0.015983
Animal Endosymbiont	0.00558897	0.00634328	0.0300308	0.00246047
Other	0.0807361	0.0189223	0.0583242	0.0673442
