# Supplementary material for: Microbial diversity across tea varieties and ecological niches: correlating tea polyphenol contents with stress resistance
Source: Front Microbiol. 2024 Aug 26;15:1439630. doi: 10.3389/fmicb.2024.1439630 (PMC11381266; doi:10.3389/fmicb.2024.1439630)
Supplement: Supplementary file 1 [file Data_Sheet_1.zip › Table S7.xlsx]

## Sheet: Sheet1
	Colletotrichum				Methylobacterium
ZYQ	0	0	0	0	2.2	4.57	2.76	2.7
AJBC	0.23	0.25	0.67	0	0.52	0	0	0
JX	1.09	0.79	0.76	1.12	0.49	0	0	0
HJC	0.67	0.96	0.43	0.27	0	0	0	0
